# Supplementary material for: Efficient Degradation of Ciprofloxacin in Water over Copper-Loaded Biochar Using an Enhanced Non-Radical Pathway
Source: Molecules. 2023 Dec 14;28(24):8094. doi: 10.3390/molecules28248094 (PMC10745511; doi:10.3390/molecules28248094)
Supplement: Supplementary file 1 [file molecules-28-08094-s001.zip]

Archive with 1 entries (1 files):
- molecules-2709469-supplementary.pdf
